# Supplementary material for: Do nuclear magnetic resonance (NMR)-based metabolomics improve the prediction of pregnancy-related disorders? Findings from a UK birth cohort with independent validation
Source: BMC Med. 2020 Nov 23;18:366. doi: 10.1186/s12916-020-01819-z (PMC7681995; doi:10.1186/s12916-020-01819-z)
Supplement: Supplementary file 1 — Additional file 1: Table S1. A list of the nuclear magnetic resonance (NMR)-derived metabolomic traits used in this study. Table S2. The retained predictors for the risk factor prediction models for all pregnancy-related disorders. Table S3. The retained predictors for the metabolomic prediction models for all pregnancy-related disorders. Table S4. The retained predictors for the combined risk factor and metabolomic prediction models for all pregnancy-related disorders. Table S5. The predictors that were retained in the combined risk factor and metabolite model for all pregnancy-related disorders. Table S6. The area under the curve and 95% confidence intervals for each prediction model for each pregnancy-related disorder. Table S7. A sensitivity analysis on the association between body mass index (BMI) and each pregnancy-related disorder in the UK Better Eating and Activity Trial (UPBEAT), the Born in Bradford study and the Born in Bradford study women who had a BMI ≥30 kg/m2. Table S8. The area under the curve and 95% confidence intervals for prediction models trained in one pregnancy-related disorder and tested for another pregnancy-related disorder. Table S9. The area under the curve and 95% confidence intervals for prediction models trained in Born in Bradford and validated at an earlier timepoint in the UK Pregnancies Better Eating and Activity Trial. Table S10. The correlation between metabolites measured in the UK Pregnancies Better Eating and Activity Trial at 15-18+6 weeks gestation and 27-28+8 weeks gestation. [file 12916_2020_1819_MOESM1_ESM.xlsx]

## Sheet: S1
Metabolite acronym	Metabolite full name and units	Metabolite class
xxlvldlp	Concentration of chylomicrons and extremely large VLDL particles (mol/l)	Extremely large VLDL
xxlvldll	Total lipids in chylomicrons and extremely large VLDL (mmol/l)	Extremely large VLDL
xxlvldlpl	Phospholipids in chylomicrons and extremely large VLDL (mmol/l)	Extremely large VLDL
xxlvldlc	Total cholesterol in chylomicrons and extremely large VLDL (mmol/l)	Extremely large VLDL
xxlvldlce	Cholesterol esters in chylomicrons and extremely large VLDL (mmol/l)	Extremely large VLDL
xxlvldlfc	Free cholesterol in chylomicrons and extremely large VLDL (mmol/l)	Extremely large VLDL
xxlvldltg	Triglycerides in chylomicrons and extremely large VLDL (mmol/l)	Extremely large VLDL
xlvldlp	Concentration of very large VLDL particles (mol/l)	Very large VLDL
xlvldll	Total lipids in very large VLDL (mmol/l)	Very large VLDL
xlvldlpl	Phospholipids in very large VLDL (mmol/l)	Very large VLDL
xlvldlc	Total cholesterol in very large VLDL (mmol/l)	Very large VLDL
xlvldlce	Cholesterol esters in very large VLDL (mmol/l)	Very large VLDL
xlvldlfc	Free cholesterol in very large VLDL (mmol/l)	Very large VLDL
xlvldltg	Triglycerides in very large VLDL (mmol/l)	Very large VLDL
lvldlp	Concentration of large VLDL particles (mol/l)	Large VLDL
lvldll	Total lipids in large VLDL (mmol/l)	Large VLDL
lvldlpl	Phospholipids in large VLDL (mmol/l)	Large VLDL
lvldlc	Total cholesterol in large VLDL (mmol/l)	Large VLDL
lvldlce	Cholesterol esters in large VLDL (mmol/l)	Large VLDL
lvldlfc	Free cholesterol in large VLDL (mmol/l)	Large VLDL
lvldltg	Triglycerides in large VLDL (mmol/l)	Large VLDL
mvldlp	Concentration of medium VLDL particles (mol/l)	Medium VLDL
mvldll	Total lipids in medium VLDL (mmol/l)	Medium VLDL
mvldlpl	Phospholipids in medium VLDL (mmol/l)	Medium VLDL
mvldlc	Total cholesterol in medium VLDL (mmol/l)	Medium VLDL
mvldlce	Cholesterol esters in medium VLDL (mmol/l)	Medium VLDL
mvldlfc	Free cholesterol in medium VLDL (mmol/l)	Medium VLDL
mvldltg	Triglycerides in medium VLDL (mmol/l)	Medium VLDL
svldlp	Concentration of small VLDL particles (mol/l)	Small VLDL
svldll	Total lipids in small VLDL (mmol/l)	Small VLDL
svldlpl	Phospholipids in small VLDL (mmol/l)	Small VLDL
svldlc	Total cholesterol in small VLDL (mmol/l)	Small VLDL
svldlce	Cholesterol esters in small VLDL (mmol/l)	Small VLDL
svldlfc	Free cholesterol in small VLDL (mmol/l)	Small VLDL
svldltg	Triglycerides in small VLDL (mmol/l)	Small VLDL
xsvldlp	Concentration of very small VLDL particles (mol/l)	Very Small VLDL
xsvldll	Total lipids in very small VLDL (mmol/l)	Very Small VLDL
xsvldlpl	Phospholipids in very small VLDL (mmol/l)	Very Small VLDL
xsvldlc	Total cholesterol in very small VLDL (mmol/l)	Very Small VLDL
xsvldlce	Cholesterol esters in very small VLDL (mmol/l)	Very Small VLDL
xsvldlfc	Free cholesterol in very small VLDL (mmol/l)	Very Small VLDL
xsvldltg	Triglycerides in very small VLDL (mmol/l)	Very Small VLDL
idlp	Concentration of IDL particles (mol/l)	IDL
idll	Total lipids in IDL (mmol/l)	IDL
idlpl	Phospholipids in IDL (mmol/l)	IDL
idlc	Total cholesterol in IDL (mmol/l)	IDL
idlce	Cholesterol esters in IDL (mmol/l)	IDL
idlfc	Free cholesterol in IDL (mmol/l)	IDL
idltg	Triglycerides in IDL (mmol/l)	IDL
lldlp	Concentration of large LDL particles (mol/l)	Large LDL
lldll	Total lipids in large LDL (mmol/l)	Large LDL
lldlpl	Phospholipids in large LDL (mmol/l)	Large LDL
lldlc	Total cholesterol in large LDL (mmol/l)	Large LDL
lldlce	Cholesterol esters in large LDL (mmol/l)	Large LDL
lldlfc	Free cholesterol in large LDL (mmol/l)	Large LDL
lldltg	Triglycerides in large LDL (mmol/l)	Large LDL
mldlp	Concentration of medium LDL particles (mol/l)	Medium LDL
mldll	Total lipids in medium LDL (mmol/l)	Medium LDL
mldlpl	Phospholipids in medium LDL (mmol/l)	Medium LDL
mldlc	Total cholesterol in medium LDL (mmol/l)	Medium LDL
mldlce	Cholesterol esters in medium LDL (mmol/l)	Medium LDL
mldlfc	Free cholesterol in medium LDL (mmol/l)	Medium LDL
mldltg	Triglycerides in medium LDL (mmol/l)	Medium LDL
sldlp	Concentration of small LDL particles (mol/l)	Small LDL
sldll	Total lipids in small LDL (mmol/l)	Small LDL
sldlpl	Phospholipids in small LDL (mmol/l)	Small LDL
sldlc	Total cholesterol in small LDL (mmol/l)	Small LDL
sldlce	Cholesterol esters in small LDL (mmol/l)	Small LDL
sldlfc	Free cholesterol in small LDL (mmol/l)	Small LDL
sldltg	Triglycerides in small LDL (mmol/l)	Small LDL
xlhdlp	Concentration of very large HDL particles (mol/l)	Very large HDL
xlhdll	Total lipids in very large HDL (mmol/l)	Very large HDL
xlhdlpl	Phospholipids in very large HDL (mmol/l)	Very large HDL
xlhdlc	Total cholesterol in very large HDL (mmol/l)	Very large HDL
xlhdlce	Cholesterol esters in very large HDL (mmol/l)	Very large HDL
xlhdlfc	Free cholesterol in very large HDL (mmol/l)	Very large HDL
xlhdltg	Triglycerides in very large HDL (mmol/l)	Very large HDL
lhdlp	Concentration of large HDL particles (mol/l)	Large HDL
lhdll	Total lipids in large HDL (mmol/l)	Large HDL
lhdlpl	Phospholipids in large HDL (mmol/l)	Large HDL
lhdlc	Total cholesterol in large HDL (mmol/l)	Large HDL
lhdlce	Cholesterol esters in large HDL (mmol/l)	Large HDL
lhdlfc	Free cholesterol in large HDL (mmol/l)	Large HDL
lhdltg	Triglycerides in large HDL (mmol/l)	Large HDL
mhdlp	Concentration of medium HDL particles (mol/l)	Medium HDL
mhdll	Total lipids in medium HDL (mmol/l)	Medium HDL
mhdlpl	Phospholipids in medium HDL (mmol/l)	Medium HDL
mhdlc	Total cholesterol in medium HDL (mmol/l)	Medium HDL
mhdlce	Cholesterol esters in medium HDL (mmol/l)	Medium HDL
mhdlfc	Free cholesterol in medium HDL (mmol/l)	Medium HDL
mhdltg	Triglycerides in medium HDL (mmol/l)	Medium HDL
shdlp	Concentration of small HDL particles (mol/l)	Small HDL
shdll	Total lipids in small HDL (mmol/l)	Small HDL
shdlpl	Phospholipids in small HDL (mmol/l)	Small HDL
shdlc	Total cholesterol in small HDL (mmol/l)	Small HDL
shdlce	Cholesterol esters in small HDL (mmol/l)	Small HDL
shdlfc	Free cholesterol in small HDL (mmol/l)	Small HDL
shdltg	Triglycerides in small HDL (mmol/l)	Small HDL
vldld	Mean diameter for VLDL particles (nm)	Lipoprotein particle size
ldld	Mean diameter for LDL particles (nm)	Lipoprotein particle size
hdld	Mean diameter for HDL particles (nm)	Lipoprotein particle size
serumc	Serum total cholesterol (mmol/l)	Cholesterol
vldlc	Total cholesterol in VLDL (mmol/l)	Cholesterol
remnantc	Remnant cholesterol (non-HDL, non-LDL -cholesterol) (mmol/l)	Cholesterol
ldlc	Total cholesterol in LDL (mmol/l)	Cholesterol
hdlc	Total cholesterol in HDL (mmol/l)	Cholesterol
hdl2c	Total cholesterol in HDL2 (mmol/l)	Cholesterol
hdl3c	Total cholesterol in HDL3 (mmol/l)	Cholesterol
estc	Esterified cholesterol (mmol/l)	Cholesterol
freec	Free cholesterol (mmol/l)	Cholesterol
serumtg	Serum total triglycerides (mmol/l)	Glycerides and phospholipids
vldltg	Triglycerides in VLDL (mmol/l)	Glycerides and phospholipids
ldltg	Triglycerides in LDL (mmol/l)	Glycerides and phospholipids
hdltg	Triglycerides in HDL (mmol/l)	Glycerides and phospholipids
totpg	Total phosphoglycerides (mmol/l)	Glycerides and phospholipids
pc	Phosphatidylcholine and other cholines (mmol/l)	Glycerides and phospholipids
sm	Sphingomyelins (mmol/l)	Glycerides and phospholipids
totcho	Total cholines (mmol/l)	Glycerides and phospholipids
apoa1	Apolipoprotein A-I (g/l)	Apolipoproteins
apob	Apolipoprotein B (g/l)	Apolipoproteins
apobapoa1	Ratio of apolipoprotein B to apolipoprotein A-I	Apolipoproteins
totfa	Total fatty acids (mmol/l)	Fatty acids
unsat	Estimated degree of unsaturation	Fatty acids
dha	22:6, docosahexaenoic acid (mmol/l)	Fatty acids
la	18:2, linoleic acid (mmol/l)	Fatty acids
faw3	Omega-3 fatty acids (mmol/l)	Fatty acids
faw6	Omega-6 fatty acids (mmol/l)	Fatty acids
pufa	Polyunsaturated fatty acids (mmol/l)	Fatty acids
mufa	Monounsaturated fatty acids; 16:1, 18:1 (mmol/l)	Fatty acids
sfa	Saturated fatty acids (mmol/l)	Fatty acids
dhafa	Ratio of 22:6 docosahexaenoic acid to total fatty acids (%)	Fatty acids ratios
lafa	Ratio of 18:2 linoleic acid to total fatty acids (%)	Fatty acids ratios
faw3fa	Ratio of omega-3 fatty acids to total fatty acids (%)	Fatty acids ratios
faw6fa	Ratio of omega-6 fatty acids to total fatty acids (%)	Fatty acids ratios
pufafa	Ratio of polyunsaturated fatty acids to total fatty acids (%)	Fatty acids ratios
mufafa	Ratio of monounsaturated fatty acids to total fatty acids (%)	Fatty acids ratios
sfafa	Ratio of saturated fatty acids to total fatty acids (%)	Fatty acids ratios
glc	Glucose (mmol/l)	Glycolysis related metabolites
lac	Lactate (mmol/l)	Glycolysis related metabolites
pyr	Pyruvate (mmol/l)	Glycolysis related metabolites
cit	Citrate (mmol/l)	Glycolysis related metabolites
glol	Pyruvate (mmol/l)	Glycolysis related metabolites
ala	Alanine (mmol/l)	Amino acids
gln	Glutamine (mmol/l)	Amino acids
gly	Glycine (mmol/l)	Amino acids
his	Histidine (mmol/l)	Amino acids
ile	Isoleucine (mmol/l)	Branched-chain amino acids
leu	Leucine (mmol/l)	Branched-chain amino acids
val	Valine (mmol/l)	Branched-chain amino acids
phe	Phenylalanine (mmol/l)	Aromatic amino acids
tyr	Tyrosine (mmol/l)	Aromatic amino acids
ace	Acetate (mmol/l)	Ketone bodies
bohbut	3-hydroxybutyrate (mmol/l)	Ketone bodies
crea	Creatinine (mmol/l)	Fluid balance
alb	Albumin (signal area)	Fluid balance
gp	Glycoprotein acetyls, mainly a1-acid glycoprotein (mmol/l)	Inflammation

## Sheet: S2
GDM		HDP		SGA		LGA		PTB
age	1.61	bmi	1.84	bmi	0.77	bmi	1.55	age	1.04
bmi	1.36	age	1.15	smoking	1.12	age	1.13	smoking	1.19
ethnic	1.19	parity	0.65	parity	0.81	parity	1.3	parity	0.89
smoking	0.88	ethnic	0.84	ethnic	1.2	ethnic	0.71	ethnic	1.01
parity	0.97

## Sheet: S3
GDM		HDP		SGA		LGA		PTB
xxlvldlp	0.49	xxlvldlce	0.773744	xxlvldlpl	0.999653	xxlvldlp	0.0433815	xlhdlc	0.997505
xxlvldll	0.74	xxlvldltg	1.28506	xlvldlp	0.906749	xxlvldlce	0.309165	xlhdlce	0.980841
xxlvldlpl	0.31	lvldlpl	1.094	xlvldlpl	0.999653	xxlvldltg	1.00119	lhdltg	0.985463
xxlvldlc	1.79	idlce	1.49508	xlvldlce	0.885097	lvldlce	1.01541	shdlpl	1.01739
xxlvldlce	2.2	sldlpl	1.58051	xlvldltg	0.768452	mvldlpl	1.14178	hdld	0.902431
xxlvldlfc	1.24	sldlfc	1.55199	lvldlpl	2.61123	mvldlce	2.40173	totpg	1.14047
xxlvldltg	0.35	xlhdlp	1.08279	lvldlce	0.433237	svldlpl	1.02436	faw3fa	0.987349
xlvldlp	1.1343	xlhdlpl	4.21252	lvldltg	1.24067	xsvldlc	1.55081	mufafa	1.02709
xlvldll	1.07314	xlhdlce	1.00879	mvldlfc	0.40556	xsvldlce	2.31674	glc	0.972155
xlvldlpl	1.80255	lhdltg	0.444676	svldlp	1.00226	idltg	1.13079	cit	0.98384
xlvldlc	1.56475	mhdlp	0.998033	svldll	1.00242	lldlc	0.996435	glol	1.16109
xlvldlce	2.15145	mhdlfc	0.256714	svldlc	1.13775	lldlfc	0.996435	ala	1.03736
xlvldlfc	1.06767	shdlpl	5.62679	svldlce	2.94196	mldll	0.898894	gly	0.923677
lvldlp	0.802124	shdlce	0.615006	svldlfc	1.00021	mldlc	0.738042	ile	0.817063
lvldll	0.6934	vldld	0.971867	xsvldll	1.30808	mldlce	0.802027	val	0.984278
lvldlce	0.435378	ldld	0.934707	xsvldlc	0.330762	mldlfc	0.79605	phe	1.13238
lvldlfc	1.19983	hdld	0.848731	xsvldlfc	0.195213	xlhdlc	1.94684	ace	0.883985
lvldltg	0.847779	totpg	1.5381	xsvldltg	0.867115	xlhdlce	3.94061	bohbut	0.999915
mvldlp	1.72224	sm	0.94784	idlpl	11.0766	lhdltg	0.354736	crea	1.33725
mvldll	1.36373	totcho	0.99957	idlc	0.965417	mhdlce	0.426444
mvldlpl	1.87593	apoa1	0.14	idlce	0.938971	mhdltg	1.32968
mvldlc	0.749695	apob	0.19	idltg	0.0456029	shdlp	1.05214
mvldlce	0.555407	unsat	1.00843	lldlp	1.14058	shdll	1.13813
mvldlfc	1.56416	dha	1.1167	lldll	8.9852	shdlpl	1.15794
mvldltg	1.83833	la	0.998317	mldltg	4.90777	shdlfc	3.14994
svldll	0.719821	faw3	0.870256	sldlpl	0.206534	shdltg	0.544614
svldlpl	0.492633	faw6	0.73228	sldlfc	0.993019	vldld	0.991884
svldlc	0.20861	pufa	0.610345	sldltg	1.02509	ldld	1.03498
svldlce	0.128315	mufa	1.00008	xlhdlpl	1.76507	hdld	1.15433
svldltg	2.20266	sfa	0.970565	xlhdlc	0.940464	vldlc	1.00362
xsvldlpl	0.958064	dhafa	1.06131	xlhdlce	0.999974	hdl3c	1.14338
xsvldlc	0.999941	sfafa	1.02807	xlhdlfc	0.339811	totpg	1.43954
xsvldlce	0.991288	glc	1.05569	xlhdltg	3.90627	pc	0.305416
xsvldlfc	0.76832	lac	1.07382	lhdlpl	1.42451	sm	1.41292
xsvldltg	0.450129	pyr	0.903796	mhdlpl	0.0899859	totcho	0.833648
idlp	2.44239	cit	1.17542	mhdlc	1.86755	apob	1.00013
idll	1.80096	glol	1.08701	mhdlce	6.63755	apobapoa1	1.48454
idlpl	1.65533	ala	0.81545	mhdlfc	0.790571	unsat	0.531678
idlc	1.95944	gln	0.804916	mhdltg	0.28858	dha	1.04468
idlce	2.90044	gly	0.998866	shdlp	1.04799	faw3	0.986507
idlfc	1.20243	ile	0.648341	shdlpl	1.80718	faw6	1.3213
idltg	1.52717	leu	1.11762	shdlc	0.988062	mufa	0.358453
lldlp	1.12467	val	1.11776	shdlce	0.556484	dhafa	0.810462
lldlpl	1.78708	phe	1.36689	shdltg	1.036	lafa	0.480758
lldlc	1.26757	tyr	1.06898	vldld	26.3813	faw3fa	1.44396
lldlce	1.13545	ace	0.978186	ldld	1.10304	pufafa	1.02268
lldlfc	1.17589	bohbut	0.980421	hdld	0.933673	sfafa	1.11708
lldltg	2.56808	crea	0.999175	ldlc	0.67857	glc	1.45274
mldll	0.808239	alb	1.1699	hdl3c	0.338985	lac	1.18147
mldlpl	2.40767	gp	1.32694	freec	0.362171	pyr	0.901305
mldlc	0.558996			totpg	0.759986	cit	1.14964
mldlce	0.59697			pc	4.24342	glol	1.01993
mldltg	3.37361			sm	0.851293	ala	0.978846
sldlp	0.569617			apoa1	1.22693	gln	0.945874
sldll	0.479671			apob	1.38344	his	1.09241
sldlc	0.404771			apobapoa1	0.3737	ile	0.814812
sldlce	0.494066			unsat	1.32167	leu	0.883442
sldlfc	0.390654			dha	0.855502	val	1.20347
sldltg	0.583245			la	1.00963	phe	1.01271
xlhdll	1.24808			faw3	0.859556	tyr	1.09335
xlhdlpl	1.29833			mufa	1.00005	ace	0.943544
xlhdlce	0.732414			sfa	1.35578	bohbut	1.08212
xlhdlfc	2.98878			dhafa	1.6739	crea	0.873846
xlhdltg	1.48759			lafa	1.15238	alb	0.898715
lhdlp	0.852515			faw3fa	1.12901	gp	1.37397
lhdll	0.844694			faw6fa	0.944804
lhdlpl	0.694313			sfafa	1.265
lhdlfc	0.72743			glc	0.769815
lhdltg	2.13215			lac	0.829149
mhdlp	0.957252			pyr	1.17614
mhdll				cit	0.950616
mhdlpl	0.921421			glol	1.06181
mhdlc	0.955082			ala	1.04778
mhdlce				gln	1.06822
mhdlfc	0.77213			gly	1.03315
mhdltg	1.08522			his	0.944325
shdlp	2.34481			ile	0.703535
shdll	2.10146			leu	1.55736
shdlpl	1.86797			val	0.835996
shdlc	1.80467			phe	1.01223
shdlce	2.22778			tyr	1.08738
shdlfc	0.505137			ace	1.05538
shdltg	0.29108			bohbut	1.06427
vldld	1.54016			crea	0.981749
ldld	1.44228			alb	1.06705
hdld	0.90956			gp	0.826079
serumc	0.958336
vldlc	0.85791
remnantc	1.03514
ldlc	0.731091
hdlc	1
hdl2c	1.05469
hdl3c	0.574567
estc	1.12159
freec	0.242549
serumtg	1.56033
vldltg	1.34049
ldltg	1.68393
hdltg	0.987628
totpg	0.728631
pc	0.553201
sm	1.63712
totcho	0.243215
apoa1	0.935673
apob	4.27183
apobapoa1	6.07838
totfa	1.05787
unsat	2.23926
dha	1.30868
la	0.957014
faw3	1.10061
faw6	0.977327
pufa	0.913476
mufa	4.65168
sfa	0.358036
dhafa	0.698064
lafa	3.90817
faw3fa	1.23097
faw6fa	0.645915
pufafa	0.785707
mufafa	0.918034
sfafa	2.25723
lac	0.875573
pyr	0.966251
cit	1.4385
glol	1.10665
ala	1.32186
gln	0.766079
gly	0.932385
his	1.02143
ile	1.26009
leu	1.29194
val	0.85225
phe	1.22626
tyr	1.12639
ace	1.03104
bohbut	1.20802
crea	0.81798
alb	0.855409
gp	1.0921

## Sheet: S4
GDM		HDP		SGA		LGA		PTB
bmi	1.03927	bmi	1.69465	bmi	0.694645	bmi	1.50735	bmi	0.901474
age	1.49491	age	1.07519	age	1.08229	age	1.03567	parity	0.906778
parity	0.907121	parity	0.662238	parity	0.771411	parity	1.33288	smoking	1.15826
smoking	0.946018	smoking	0.939905	smoking	1.21029	smoking	0.842078	ethnic	1.05277
ethnic	0.879045	ethnic	0.858368	ethnic	1.09767	ethnic	0.758446	xlhdlce	0.931712
xxlvldlp	0.663211	xxlvldltg	1.18937	xxlvldlpl	1.08823	xxlvldlce	0.453146	shdlp	1.01008
xxlvldll	0.589594	xlvldltg	1.00085	xxlvldlce	1.02674	xxlvldltg	1.02221	shdlpl	1.00337
xxlvldlpl	0.283923	xsvldlpl	1.01061	xxlvldltg	1.29891	xlvldltg	1.47775	hdld	0.946496
xxlvldlc	1.68936	idlce	1.03136	xlvldlpl	1.29891	mvldlpl	1.12318	totpg	1.14753
xxlvldlce	2.37704	mldlpl	1.02373	xlvldlce	0.634802	mvldlce	1.16849	faw3fa	0.999262
xxlvldlfc	1.28664	sldlpl	1.13998	xlvldltg	0.726388	svldlce	1.34464	mufafa	1.0012
xxlvldltg	0.373092	xlhdll	1.00003	lvldlp	1.00105	xsvldlc	1.00036	glol	1.17413
xlvldlp	1.3983	xlhdlpl	1.00633	lvldlpl	1.25223	xsvldlce	2.52813	gly	0.950443
xlvldll	1.26825	xlhdlfc	1.12902	lvldlce	1.03963	lldll	0.999861	ile	0.842017
xlvldlpl	1.34628	lhdltg	0.983875	mvldlp	0.999694	lldlc	0.995574	val	0.987303
xlvldlc	1.5106	shdlpl	1.23004	mvldll	0.999982	lldlfc	0.574827	phe	1.14723
xlvldlce	1.74209	unsat	0.912484	mvldlpl	0.999506	mldlce	0.859288	ace	0.886601
xlvldlfc	1.4013	la	0.994814	mvldlfc	0.784999	mldltg	0.994342	crea	1.33444
xlvldltg	1.11666	faw6	0.900617	svldlce	1.42941	xlhdlc	1.00655
lvldlp	0.863089	pufa	0.994753	xsvldlp	0.845422	xlhdlce	4.48158
lvldll	0.809004	dhafa	1.07844	xsvldll	0.804343	lhdltg	0.57909
lvldlpl	0.718536	sfafa	1.13425	xsvldlc	0.638051	mhdlce	0.724033
lvldlc	0.829652	lac	1.00307	xsvldlce	0.987941	mhdltg	1.14735
lvldlce	0.369692	pyr	0.951585	xsvldlfc	0.38428	shdlfc	2.2268
lvldlfc	0.958642	cit	1.10441	xsvldltg	0.871066	ldld	1.00721
lvldltg	0.854719	glol	1.09259	idlpl	1.39427	hdl3c	1.01473
mvldlp	1.64646	ala	0.885305	idltg	0.352882	totpg	1.11753
mvldll	1.32901	gln	0.835954	lldlp	1.05697	pc	0.459269
mvldlpl	1.59533	gly	1.03773	lldll	1.00024	sm	1.50826
mvldlc	0.968182	his	1.03831	lldlpl	1.78765	apobapoa1	1.62305
mvldlce	0.514537	ile	0.792898	lldlc	1.0383	unsat	0.537313
mvldlfc	1.38868	leu	1.08864	lldlce	1.06815	la	1.16767
mvldltg	2.1115	val	1.01659	lldltg	0.999856	faw6	1.07138
svldlp	0.893677	phe	1.17838	mldlp	1.31644	mufa	0.350898
svldll	0.821935	tyr	1.04498	mldll	1.53477	dhafa	0.849268
svldlpl	0.478096	bohbut	1.01397	mldlpl	1.13774	lafa	0.652088
svldlc	0.236523	crea	0.987839	mldlc	1.77252	faw3fa	1.46354
svldlce	0.141097	alb	1.14246	mldlce	2.10895	sfafa	0.618629
svldlfc	0.94996			mldlfc	1.13845	glc	1.31462
svldltg	2.74567			mldltg	1.73519	lac	1.11401
xsvldlp	0.941796			sldlpl	0.384921	pyr	0.950643
xsvldlpl	1.07893			sldlc	1.00034	cit	1.04226
xsvldlc	0.998915			sldlce	1.00092	glol	1.03593
xsvldlce	1.07865			sldlfc	0.618322	ala	1.05095
xsvldlfc	0.634945			sldltg	1.2452	gln	0.931427
xsvldltg	0.40935			xlhdlc	0.999707	gly	0.992124
idlp	2.22535			xlhdlfc	0.504256	his	1.08211
idll	1.65025			xlhdltg	1.26047	ile	0.941579
idlpl	1.4362			lhdltg	1.85872	val	1.07257
idlc	1.90733			mhdlpl	0.566395	phe	0.939767
idlce	2.9681			mhdlc	1.00062	tyr	1.0665
idlfc	1.27169			mhdlce	1.53099	ace	0.991056
idltg	1.73137			mhdlfc	0.999181	bohbut	1.07558
lldlp	1.15459			mhdltg	0.913643	crea	0.851231
lldll	1.01112			shdlp	1.00002	alb	0.928796
lldlpl	1.51937			shdlc	0.842247	gp	1.00235
lldlc	1.31418			shdlce	0.992722
lldlce	1.194			shdltg	1.73446
lldlfc	1.20081			vldld	1.18632
lldltg	2.74865			ldld	0.969977
mldlp	0.966181			hdld	0.759555
mldll	0.878881			ldlc	1.00048
mldlpl	2.34682			hdl3c	0.380001
mldlc	0.594425			estc	1.00641
mldlce	0.620859			freec	0.441123
mldlfc	0.932172			hdltg	1.20899
mldltg	2.98024			totpg	0.704324
sldlp	0.553691			pc	3.15722
sldll	0.525801			sm	0.741588
sldlpl	1.26277			totcho	1.27135
sldlc	0.416978			apob	1.02476
sldlce	0.503549			apobapoa1	0.36952
sldlfc	0.411413			totfa	1.5501
sldltg	0.604182			unsat	1.51193
xlhdlp	1.09447			dha	0.814314
xlhdll	1.11186			faw3	0.866614
xlhdlpl	1.17652			mufa	1.5999
xlhdlce	0.664004			sfa	1.5584
xlhdlfc	2.82216			dhafa	1.16844
xlhdltg	1.62342			lafa	1.04521
lhdlp	0.966173			faw3fa	0.968862
lhdll	0.967948			sfafa	1.33606
lhdlpl	0.808955			glc	0.830218
lhdlfc	0.680409			lac	0.854207
lhdltg	2.07219			pyr	1.13527
mhdlp	0.999302			cit	1.03226
mhdlpl	0.97987			glol	1.04004
mhdlc	0.984407			ala	0.981782
mhdlfc	0.879273			gln	1.06519
mhdltg	1.19855			gly	1.05228
shdlp	2.11136			his	0.947544
shdll	2.01632			ile	0.649203
shdlpl	1.71498			leu	1.489
shdlc	1.70237			val	0.884521
shdlce	2.43364			phe	1.032
shdlfc	0.430783			tyr	1.13834
shdltg	0.259246			ace	1.03629
vldld	1.52276			bohbut	1.04902
ldld	1.40371			crea	0.982858
hdld	0.957173			alb	1.0223
serumc	0.903046			gp	0.99866
vldlc	0.631239
remnantc	1.01866
ldlc	0.766992
hdl3c	0.641034
estc	1.21148
freec	0.224697
serumtg	1.27762
vldltg	1.12235
ldltg	1.89565
hdltg	0.999731
totpg	0.655479
pc	0.635574
sm	1.66822
totcho	0.283573
apoa1	0.776478
apob	3.27763
apobapoa1	7.39628
totfa	0.984352
unsat	2.05155
dha	1.26996
la	0.841178
faw3	1.09785
faw6	0.919935
pufa	0.963811
mufa	4.02171
sfa	0.430062
dhafa	0.73461
lafa	3.60439
faw3fa	1.13678
faw6fa	0.728624
pufafa	0.830187
mufafa	0.918265
sfafa	2.04538
lac	0.876056
pyr	0.989365
cit	1.38913
glol	1.08404
ala	1.34536
gln	0.786775
gly	0.917538
his	1.02614
ile	1.3609
leu	1.31089
val	0.838509
phe	1.18199
tyr	1.11289
ace	1.03393
bohbut	1.20615
crea	0.772859
alb	0.882294
gp	1.11913

## Sheet: S5
Features retained in all models
BMI
parity
smoking
ethnic
glol
gly
ile
val
phe
crea

## Sheet: S6
Outcome	Cohort	Model	AUC	CI Lower	CI Upper
GDM	BiB	Risk factor	0.69	0.64	0.73
GDM	UPBEAT	Risk factor	0.62	0.58	0.66
GDM	UPBEAT WHO	Risk factor	0.62	0.56	0.68
GDM	BiB	Metabolite	0.77	0.73	0.8
GDM	UPBEAT	Metabolite	0.62	0.58	0.66
GDM	UPBEAT WHO	Metabolite	0.62	0.56	0.69
GDM	BiB	Combined	0.78	0.74	0.81
GDM	UPBEAT	Combined	0.64	0.6	0.68
GDM	UPBEAT WHO	Combined	0.65	0.58	0.71
HDP	BiB	Risk factor	0.74	0.7	0.78
HDP	UPBEAT	Risk factor	0.58	0.51	0.65
HDP	BiB	Metabolite	0.71	0.67	0.74
HDP	UPBEAT	Metabolite	0.62	0.55	0.69
HDP	BiB	Combined	0.76	0.73	0.79
HDP	UPBEAT	Combined	0.62	0.55	0.69
SGA	BiB	Risk factor	0.59	0.56	0.63
SGA	UPBEAT	Risk factor	0.6	0.51	0.68
SGA	BiB	Metabolite	0.64	0.61	0.68
SGA	UPBEAT	Metabolite	0.51	0.44	0.58
SGA	BiB	Combined	0.66	0.63	0.7
SGA	UPBEAT	Combined	0.55	0.47	0.62
LGA	BiB	Risk factor	0.71	0.66	0.75
LGA	UPBEAT	Risk factor	0.56	0.51	0.62
LGA	BiB	Metabolite	0.69	0.65	0.74
LGA	UPBEAT	Metabolite	0.53	0.47	0.58
LGA	BiB	Combined	0.75	0.7	0.79
LGA	UPBEAT	Combined	0.53	0.47	0.59
PTB	BiB	Risk factor	0.49	0.44	0.55
PTB	UPBEAT	Risk factor	0.49	0.4	0.58
PTB	BiB	Metabolite	0.52	0.46	0.58
PTB	UPBEAT	Metabolite	0.54	0.44	0.64
PTB	BiB	Combined	0.53	0.48	0.59
PTB	UPBEAT	Combined	0.54	0.44	0.64
sPTB	BiB	Risk factor	0.65	0.57	0.72
sPTB	BiB	Metabolite	0.48	0.41	0.56
sPTB	BiB	Combined	0.58	0.51	0.65

## Sheet: S7
		All BIB			All UPBEAT			BIB - those >30 BMI
		OR	95% Lower	95% Upper	OR	95% Lower	95% Upper	OR	95% Lower	95% Upper
GD	BMI	1.06961	1.05658	1.08269	1.05123	1.02105	1.08241	1.0064	0.974078	1.03839
HDP	BMI	1.1111	1.09864	1.12375	1.05189	1.00872	1.09419	1.06606	1.03883	1.0938
SGA	BMI	0.948105	0.936352	0.959765	1.01202	0.958463	1.06221	0.975658	0.936737	1.01368
LGA	BMI	1.09858	1.08507	1.11224	1.01368	0.972087	1.05378	1.03141	1.00087	1.06192
PTB	BMI	0.991502	0.974231	1.00856	0.970738	0.851963	1.07309	0.987381	0.937307	1.03575

## Sheet: S8
Trained on	Cohort	Tested on	Model	AUC	CI Lower	CI Upper
GDM	BiB	LGA	Combined	0.6	0.57	0.62
GDM	BiB	HDP	Combined	0.6	0.57	0.62
HDP	BiB	GD	Combined	0.64	0.62	0.67
HDP	BiB	LGA	Combined	0.63	0.61	0.65
LGA	BiB	GD	Combined	0.68	0.66	0.7
LGA	BiB	HDP	Combined	0.64	0.62	0.6

## Sheet: S9
Outcome	Cohort	Model	AUC	CI Lower	CI Upper
GDM	UPBEAT	Risk factor	0.61	0.56	0.66
GDM	UPBEAT	Metabolite	0.59	0.55	0.64
GDM	UPBEAT	Combined	0.62	0.57	0.66
HDP	UPBEAT	Risk factor	0.59	0.51	0.66
HDP	UPBEAT	Metabolite	0.59	0.52	0.67
HDP	UPBEAT	Combined	0.62	0.55	0.7
SGA	UPBEAT	Risk factor	0.59	0.5	0.69
SGA	UPBEAT	Metabolite	0.59	0.5	0.69
SGA	UPBEAT	Combined	0.51	0.43	0.59
LGA	UPBEAT	Risk factor	0.53	0.47	0.6
LGA	UPBEAT	Metabolite	0.51	0.45	0.58
LGA	UPBEAT	Combined	0.52	0.45	0.59
PTB	UPBEAT	Risk factor	0.5	0.39	0.6
PTB	UPBEAT	Metabolite	0.5	0.4	0.6
PTB	UPBEAT	Combined	0.52	0.42	0.62

## Sheet: S10
Metabolite	r2 between 15 and 26 week timepoints
hdld	0.855154
xlhdlpl	0.841554
xlhdlp	0.839821
xlhdll	0.83916
xlhdlc	0.826729
xlhdlfc	0.825003
xlhdlce	0.824653
lhdlfc	0.810163
lhdlc	0.801273
shdlpl	0.798603
lhdlce	0.798245
apobapoa1	0.797605
lhdll	0.779927
lhdlp	0.776248
apob	0.763146
xsvldltg	0.76122
freec	0.759201
sldlp	0.756897
sldll	0.756074
lldlce	0.756029
idlpl	0.756014
mldlpl	0.75572
sldlce	0.754977
lldlc	0.754922
ldlc	0.754694
sldlc	0.754334
estc	0.754081
svldlpl	0.75408
mldlp	0.753794
mldll	0.753705
sldltg	0.753294
lldll	0.752769
lhdlpl	0.75275
mldlc	0.752297
lldlp	0.752267
xsvldlp	0.752114
lldlpl	0.751998
mldlce	0.751963
lldlfc	0.751629
idll	0.75082
idlc	0.75068
idlp	0.75048
xsvldlpl	0.750279
mldlfc	0.749984
idlfc	0.749697
idlce	0.749342
sldlpl	0.749091
xsvldll	0.749035
remnantc	0.748379
svldlp	0.747697
faw3fa	0.746991
svldll	0.74669
sldlfc	0.745724
svldltg	0.745233
idltg	0.744669
hdl2c	0.743785
shdltg	0.743465
hdlc	0.741107
ldltg	0.741076
shdlfc	0.739779
serumtg	0.739376
svldlfc	0.739232
mldltg	0.738984
vldlc	0.736135
lldltg	0.736104
tgpg	0.734184
totfa	0.733381
vldltg	0.732621
xsvldlfc	0.730434
mvldlpl	0.730088
xsvldlc	0.730029
svldlc	0.728714
serumc	0.727023
mvldltg	0.726398
svldlce	0.724459
sfa	0.724444
mvldlfc	0.724317
pufafa	0.723783
mvldlp	0.723596
shdlp	0.723325
mvldll	0.722868
pufa	0.72196
xsvldlce	0.720311
faw6	0.719339
mufa	0.718834
vldld	0.717527
faw3	0.716459
lvldlpl	0.716333
lvldltg	0.713081
lvldlp	0.711628
lvldll	0.711012
pc	0.710961
shdll	0.709743
mvldlc	0.708449
lvldlfc	0.706871
la	0.705697
mhdltg	0.705482
hdl3c	0.704931
totcho	0.703113
totpg	0.70018
lvldlc	0.700005
mvldlce	0.696976
lhdltg	0.696468
apoa1	0.694034
lvldlce	0.690054
xlvldltg	0.689136
mhdlce	0.686814
xlhdltg	0.68579
xlvldlp	0.683832
unsat	0.68317
xlvldll	0.681726
xlvldlpl	0.680042
dha	0.678185
dhafa	0.677999
faw6fa	0.676349
mhdlc	0.676289
mufafa	0.671631
mhdlp	0.667633
gly	0.667366
mhdll	0.666707
xlvldlfc	0.660697
sm	0.660444
xxlvldlfc	0.658164
xlvldlc	0.657633
mhdlpl	0.655042
xlvldlce	0.653063
xxlvldlpl	0.652196
lafa	0.651883
hdltg	0.640545
xxlvldlc	0.63963
mhdlfc	0.635374
xxlvldlce	0.631112
gp	0.630027
xxlvldll	0.62987
xxlvldlp	0.62753
xxlvldltg	0.621586
ldld	0.616134
phe	0.587473
shdlce	0.557503
shdlc	0.535635
gln	0.5089
cit	0.493635
ala	0.490802
sfafa	0.477192
crea	0.440546
glol	0.413481
ile	0.383022
leu	0.375994
val	0.354788
his	0.332596
lac	0.257511
tyr	0.243301
acace	0.241627
alb	0.226603
bohbut	0.19543
ace	0.183938
pyr	0.169593
glc	0.159217
